# Supplementary material for: Herpetogaster collinsi from the Cambrian of China elucidates the dispersal and palaeogeographic distribution of early deuterostomes and the origin of the ambulacrarian larva
Source: PeerJ. 2023 Nov 7;11:e16385. doi: 10.7717/peerj.16385 (PMC10637255; doi:10.7717/peerj.16385)
Supplement: Supplemental Information 1 [file peerj-11-16385-s001.xlsx]

## Sheet: Sheet1
Specimen Number	Complete Body Length (cm)	Trunk Length (cm)	Pharynx length (cm)	Stolon length (cm)	Stolon width (cm)	Stolon width/length ratio	Tentacle length (cm)	Distance of bifurcation from beginning of tentacle (cm)
YKLP14570	1.118	0.59	0.072	0.227	0.027	0.118943	0.409	0.072
YKLP14571	1.83	1.19	0.135	0.338	0.135	0.399408	0.508	0.169
YKLP14572	2.125	1.1	0.125	0.325	0.12	0.369231	0.875	0.2
YKLP14573	2.826	1.7	0.217	0.652	0.125	0.191718	0.869	0.217
YKLP14574	2.968	1.9	0.19	0.873	0.09	0.103093	0.634	0.238
YKLP14575	2.155	1.47	0.172	0.344	0.172	0.5	0.689	0.258
YKLP14576	2.333	1.32	0.166	0.5	0.15	0.3	0.833	0.166
YKLP14577	3	1.88	0.35	0.75	0.125	0.166667	0.625	0.125
YKLP14578	1.69	1.37	0.119	0.357	0.1176	0.329412	0.595	0.119
YKLP14580	5.357	3.61	1.285	0.785	0.1739	0.221529	1.428	0.428
YKLP14584	2.058	1.49	0.147	0.367	0.073	0.19891	0.588	0.147
YKLP14585	3	1.83	0.166	0.75	0.26	0.346667	0.833	0.333
YKLP14586	2.211	1.27	0.192	0.48	0.133	0.277083	0.769	0.192
YKLP14587	2.272	1.32	0.151	0.53	0.069	0.130189	0.757	0.227
YKLP14588	3.75	2.05	0.34	1.022	0.18	0.176125	1.022	0.227
YKLP14579	5.357	3.57	0.357	1.428	0.108	0.0756303	1.071	0.357
YKLP14582a	0.88	0.75	0.17	0.17	0.083	0.488235	0.21	0.08
YKLP14582b	4.17	2.17	0.29	1.1	0.125	0.113636	1.08	0.33
YKLP14582c	2.62	1.46	0.21	0.33	0.145	0.439394	1.04	0.21
YKLP14582d	1.88	1.13	0.17	0.5	0.125	0.25	0.67	0.21
YKLP14582e	2.33	1.79	0.25	0.58	0.104	0.17931	0.58	0.08
YKLP14582f	2.2	1.46	0.21	0.63	0.125	0.198413	0.63	0.21
YKLP14610	2.666	1.22	0.222	1	0.11	0.11	0.888	0.177
YKLP14589	2.02	1.06	0.106	0.43	0.104	0.24186	0.85	0.106
YKLP14590	3.5	1.88	0.25	0.625	0.077	0.1232	1	0.375
YKLP14592	3	1.88	0.166	0.888	0.065	0.0731982	0.777	0.277
YKLP14593	2.425	1.67	0.111	0.592	0.059	0.0996622	0.518	0.185
YKLP14594	3.26	1.86	0.2	0.9	0.203	0.225556	0.6	0.2
YKLP14595	3.055	2.08	0.277	0.972	0.078	0.0802469	0.555	0.277
YKLP14596	2.285	1.09	0.143	0.571	0.142	0.248687	0.875	0.142
YKLP14597	3.425	2.05	0.25	0.95	0.1607	0.169158	0.875	0.5
YKLP14598	2.325	1.49	0.2325	0.581	0.166	0.285714	0.581	0.233
YKLP14599	2.925	1.63	0.25	0.8	0.052	0.065	0.75	0.25
YKLP14611	1.975	1.38	0.125	0.6	0.086	0.143333	0.375	0.1
YKLP14600	3.027	2.32	0.216	0.756	0.15	0.198413	0.756	0.27
YKLP14601	2.234	1.17	0.212	0.532	0.1276	0.23985	0.745	0.17
YKLP14602	2.9	1.74	0.257	0.714	0.1136	0.159104	0.642	0.143
YKLP14603	2.388	1.81	0.138	0.666	0.1	0.15015	0.333	0.138
YKLP14604	2.311	1.29	0.222	0.533	0.173	0.324578	0.666	0.133
YKLP14605	3	1.83	0.166	0.75	0.26	0.346667	0.833	0.333
YKLP14607	2.142	1.07	0.178	0.535	0.078	0.145794	0.714	0.178
YKLP14608	2.675	1.75	0.25	0.8	0.119	0.14875	0.75	0.25
YKLP14609	3	1.88	0.25	0.75	0.083	0.110667	0.75	0.25
YKLP14612	3.1	2.7	0.3	0	0	0	0.8	0.4
YKLP14613	2.307	1.31	0.153	0.576	0.083	0.144097	0.73	0.153
YKLP14614	1.426	1.71	0.133	0.4	0.088	0.22	0.36	0.093
YKLP14615	2.571	1.4	0.214	0.571	0.063	0.110333	0.785	0.214
YKLP14616	4	2.3	0.333	1	0.176	0.176	1.166	0.333
YKLP14617	2.833	1.61	2.277	0.611	0.158	0.258592	0.833	0.222
YKLP14618	3.555	1.89	0.222	1	0.131	0.131	1.111	0.222
YKLP14619	1.685	0.96	0.142	0.5	0.033	0.066	0.371	0.142
YKLP14620	0.837	0.629	0.074	0.148	0.034	0.22973	0.207	0.059
YKLP14621	2.13	1.4	0.147	0.588	0.083	0.141156	0.588	0.147
YKLP14623	2.812	0.48	0.208	0.52	0.03	0.0576923	0.729	0.208
YKLP14624	2.021	1.3	0.173	0.326	0.102	0.312883	0.652	0.173
YKLP14625	2.2	1.2	0.177	0.555	0.088	0.158559	0.666	0.133
YKLP14626	2.307	1.25	0.192	0.673	0.1	0.148588	0.673	0.154
YKLP14627	1.8	1.3	0.2	0	0	0	0.6	0.2
YKLP14628	2.777	1.33	0.222	0.888	0.2	0.225225	0.777	0.222
